# Supplementary material for: The Potential Applications of Commercial Arbuscular Mycorrhizal Fungal Inoculants and Their Ecological Consequences
Source: Microorganisms. 2022 Sep 23;10(10):1897. doi: 10.3390/microorganisms10101897 (PMC9609176; doi:10.3390/microorganisms10101897)
Supplement: Supplementary file 1 [file microorganisms-10-01897-s001.zip]

Archive with 1 entries (1 files):
- microorganisms-1899255-supplementary.pdf
